# Supplementary material for: On the distribution and habitat use of the sub‐Antarctic fly Hyadesimyia clausa Bigot (Diptera, Tachinidae) according to citizen science
Source: Ecol Evol. 2024 Mar 24;14(3):e11169. doi: 10.1002/ece3.11169 (PMC10961473; doi:10.1002/ece3.11169)
Supplement: Supplementary file 1 — Table S1 [file ECE3-14-e11169-s001.zip]

Archive with 2 entries (2 files):
- Barahona-Segovia et al 2024 suppl_mat_Hyadesimyia.xlsx
- legends.docx
