# Supplementary material for: On the distribution and habitat use of the sub‐Antarctic fly Hyadesimyia clausa Bigot (Diptera, Tachinidae) according to citizen science
Source: Ecol Evol. 2024 Mar 24;14(3):e11169. doi: 10.1002/ece3.11169 (PMC10961473; doi:10.1002/ece3.11169)
Supplement: Supplementary file 1 — Table S1 [file ECE3-14-e11169-s001.zip › Barahona-Segovia et al 2024 suppl_mat_Hyadesimyia.xlsx]

## Sheet: Hoja1
id	Family	species	locality	region	country	date	x	y	habitat	legacy	source	link
1	Tachinidae	Hyadesimyia clausa	Isla Carlos III	Magallanes	Chile	2021-10-29	-53.6455	-72.2845	peat	Sebastián Saiter	citizen science	https://www.inaturalist.org/observations/178623238
2	Tachinidae	Hyadesimyia clausa	Ushuaia	Tierra del Fuego	Argentina	2023-02-21	-54.775	-68.3403	peat	Michelle Locke	citizen science	https://www.inaturalist.org/observations/165047122
3	Tachinidae	Hyadesimyia clausa	Isla Riesco	Magallanes	Chile	2019-04-01	-53.3095	-72.9881	peat	Raphael forns	citizen science	https://www.inaturalist.org/observations/64773246
4	Tachinidae	Hyadesimyia clausa	Ushuaia	Tierra del Fuego	Argentina	2022-01-13	-54.7695	-68.1887	soil	Federico Muñoz	citizen science	https://www.inaturalist.org/observations/104930852
5	Tachinidae	Hyadesimyia clausa	PN Torres del Paine	Magallanes	Chile	2019-12-06	-51.3001	-72.8437	stream	Francisco Ojeda Garcés	citizen science	https://web.facebook.com/photo/?fbid=10220999631765616&set=pcb.2483163905064430
6	Tachinidae	Hyadesimyia clausa	Ushuaia, Lapataia	Tierra del Fuego	Argentina	2023-10-15	-54.823	-68.5677	peat	Gustavo Durán	citizen science	https://www.inaturalist.org/observations/189534500
7	Tachinidae	Hyadesimyia clausa	Caleta Toledo, Isla Deceit	Magallanes	Chile	1982-12-03	-55.5308	-68.0358	NA	D. Lanfranco	literature	Cortés 1986
8	Tachinidae	Hyadesimyia clausa	Bahía Scourfield	Magallanes	Chile	1980-02-25	-55.7243	-67.3169	NA	D. Lanfranco	literature	Cortés 1986
9	Tachinidae	Hyadesimyia clausa	Río Grande	Magallanes	Chile	no date	-53.8367	-67.7039	NA	P.W. Reynolds	literature	Aldrich 1934
10	Tachinidae	Hyadesimyia clausa	Estancia Cameron	Magallanes	Chile	1966-12-01	-53.8882	-68.9119	NA	E. I. Schlinger & M. E. irwin	literature	Cortés 1973
11	Tachinidae	Hyadesimyia clausa	Monte alto	Magallanes	Chile	1976-12-17	-52.5452	-70.9634	NA	D. Lanfranco	literature	Cortés 1986
12	Tachinidae	Hyadesimyia clausa	Bahía Orange, Isla Hoste	Magallanes	Chile	no date	-55.5316	-68.0347	NA	Paul Daniel Jules Hyades	literature	Bigot 1888
13	Tachinidae	Hyadesimyia clausa	Lago Fagnano	Tierra del Fuego	Argentina	??/01/1999	-54.5224	-67.2254	NA	Juan Carlos Mariluis	museum collection	MACN
14	Tachinidae	Hyadesimyia clausa	Tierra Mayor	Tierra del Fuego	Argentina	1960-01-25	-54.7163	-68.0864	NA	Sixto Coscarón	museum collection	MACN
15	Tachinidae	Hyadesimyia clausa	Río Grande	Tierra del Fuego	Argentina	1932-01-02	-53.8291	-67.8229	NA	P.W. Reynolds	museum collection	BMNH
16	Tachinidae	Hyadesimyia clausa	Puerto Williams	Magallanes	Chile	1960-11-22	-54.9361	-67.5887	NA	L.E. Peña	museum collection	CNC
17	Tachinidae	Hyadesimyia clausa	Caleta Lientur	Magallanes	Chile	1980-08-22	-55.7272	-67.3071	NA	D. Lanfranco	museum collection	MZUSP
		NA = NOT APPLIED/absent information
